# Supplementary material for: Spatial and temporal variation of epigaeic beetle assemblages (Coleoptera, Carabidae, Staphylinidae) in aspen-dominated mixedwood forests across north-central Alberta
Source: Zookeys. 2021 Jun 16;1044:951–91. doi: 10.3897/zookeys.1044.65776 (PMC8222206; doi:10.3897/zookeys.1044.65776)
Supplement: Supplementary material 1 — Supplementary tables [file zookeys-1044-951-s001.xlsx]

## Sheet: Appendix A
Appendix A. Raw catch of Carabidae and Staphylinidae species collected from boreal and foothills aspen-dominated mixedwood forests in north-central Alberta in 1992-1993, and number of trap days per locality. Species catch are summed across year of collection. Nomenclature is based on Bousquet et al. (2013).
The 'regional' dataset contains all lines, except for Lac la Biche, where only M23, M32, O23, and O45 (shaded areas) were inlcuded in analysis. The 'local' dataset included only the lines from Lac la Biche (including the shaded lines). See text for specific information regarding analyses.
		George Lake		Hinton			Lac la Biche-Mature						Lac la Biche-Old						Peace River		Rose Creek			Slave Lake
Species	ABBREV	GLED	GLMC	HIA	HIB	HIC	M22	M23	M32	M33	M35	M36	O23	O24	O25	O26	O45	O46	PRA	PRB	RCA	RCB	RCC	SLA	SLB	Total
Family Carabidae
Agonum consimile (Gyllenhal, 1810)	Agcon	0	0	0	0	0	0	0	0	0	0	1	0	0	0	0	0	0	0	0	0	0	0	1	0	2
Agonum cupreum Dejean, 1831	Agcpm	2	3	0	0	0	0	0	0	0	0	0	1	1	1	1	0	0	0	0	0	0	0	0	0	9
Agonum placidum (Say, 1823)	Agpla	2	1	0	0	0	0	0	2	2	1	0	1	0	1	0	0	0	0	0	1	0	0	0	0	11
Agonum propinquum (Gemminger & Harold, 1868)	Agpro	1	1	0	0	0	0	0	0	0	0	0	0	0	0	0	0	0	0	0	0	0	0	0	0	2
Agonum retractum LeConte, 1846	Agret	24	41	7	7	9	40	114	154	53	31	256	276	265	562	340	143	70	60	45	25	23	33	58	131	2767
Amara ellipsis (Casey, 1918)	Amell	0	1	0	0	0	0	0	0	0	0	0	0	0	0	0	0	0	0	0	0	0	0	0	0	1
Amara impuncticollis (Say, 1823)	Amimp	0	0	0	0	0	0	0	0	0	0	0	0	0	1	0	0	0	0	0	0	0	0	0	0	1
Amara laevipennis Kirby, 1837	Amlae	0	0	0	0	0	0	0	0	0	0	0	0	0	0	0	0	0	1	0	0	0	1	0	0	2
Amara lunicollis Schiodte, 1837	Amlun	0	0	0	0	0	0	0	0	0	0	0	0	0	0	0	0	0	1	0	0	0	0	0	0	1
Badister obtusus LeConte, 1878	Baobt	0	3	0	0	0	0	0	0	0	0	0	0	0	0	0	0	0	0	0	0	0	0	0	0	3
Bembidion acutifrons LeConte, 1879	Beacu	0	0	0	0	0	0	0	0	0	0	0	0	0	0	0	0	0	0	1	0	0	0	0	0	1
Bembidion grapii Gyllenhal, 1827	Begra	0	0	1	0	1	0	0	0	0	0	0	0	0	0	0	0	0	0	1	0	0	0	0	0	3
Bembidion mutatum Gemminger & Harold, 1868	Bemut	0	0	0	0	0	0	0	0	0	0	0	0	0	0	0	0	0	0	1	0	0	0	0	0	1
Bradycellus lugubris (LeConte, 1847)	Brlug	0	0	0	0	0	0	0	0	0	0	0	2	0	0	0	0	0	0	0	0	0	1	1	0	4
Calathus advena (LeConte, 1846)	Ctadv	2	0	12	2	17	0	0	0	0	0	0	0	0	0	0	0	0	2	0	0	1	0	0	0	36
Calathus ingratus Dejean, 1828	Cting	59	103	62	123	106	54	96	100	117	128	90	128	129	103	78	157	112	96	72	87	80	49	78	58	2265
Calosoma frigidum Kirby, 1837	Csfri	0	7	32	100	19	38	36	59	98	91	38	9	24	33	3	14	2	2	0	0	0	1	12	1	619
Carabus chamissonis Fischer von Waldheim, 1820	Cbcha	49	9	0	12	3	206	151	49	37	70	20	37	10	21	34	54	25	1	7	20	3	0	0	11	829
Carabus taedatus agassii LeConte, 1850	Cbtae	0	0	0	1	0	0	0	0	0	0	0	0	0	0	0	0	0	0	0	1	0	0	0	0	2
Cymindis cribricollis Dejean, 1831	Cycri	2	0	0	0	0	0	0	0	0	0	0	0	0	0	0	0	0	0	0	2	1	0	0	0	5
Elaphrus clairvillei Kirby, 1837	Elcla	0	1	0	0	0	0	0	0	0	0	0	0	0	0	0	0	0	0	0	0	0	0	0	0	1
Harpalus fulvilabris Mannerheim, 1853	Haful	13	10	0	0	0	0	1	0	0	0	2	0	2	1	3	2	0	2	2	0	0	0	0	0	38
Harpalus laevipes Zetterstedt, 1828	Haegr	0	0	0	0	0	1	0	0	0	0	0	0	0	0	0	0	0	0	0	0	0	0	0	0	1
Harpalus reversus Casey, 1924	Hafun	0	0	0	0	0	1	1	0	0	0	0	0	1	1	0	0	0	0	0	0	0	0	0	0	4
Leistus ferruginosus Mannerheim, 1843	Lefer	0	1	3	2	9	0	0	0	0	0	0	0	0	0	0	0	0	0	0	0	0	0	0	0	15
Loricera pilicornis pilicornis (Fabricius, 1775)	Lopil	0	2	0	0	0	0	0	0	0	0	0	0	0	0	0	0	0	0	0	0	0	0	0	1	3
Patrobus foveocollis (Eschscholtz, 1823)	Pafov	2	1	0	0	0	0	0	0	0	0	0	5	2	0	1	1	2	13	0	3	0	0	3	19	52
Platynus decentis (Say, 1823)	Pldec	47	33	45	76	133	85	117	124	159	123	116	104	52	94	74	96	55	46	16	86	53	46	30	45	1855
Platynus mannerheimii (Dejean, 1828)	Plman	0	0	0	0	0	0	0	0	1	0	1	0	0	0	0	0	0	0	0	0	0	1	0	0	3
Pterostichus adstrictus Eschscholtz, 1823	Ptads	68	210	36	244	152	226	389	440	363	455	350	136	82	107	125	214	112	49	16	380	76	100	102	141	4573
Pterostichus brevicornis (Kirby, 1837)	Ptbre	0	0	0	0	0	0	0	0	0	0	0	0	0	0	0	0	0	3	0	0	0	0	0	0	3
Pterostichus melanarius (Illiger, 1798)	Ptmel	5	78	0	1	0	0	0	0	0	0	0	0	0	0	0	0	0	0	0	0	0	0	0	0	84
Pterostichus pensylvanicus LeConte, 1873	Ptpen	164	349	5	118	16	113	313	273	240	288	219	249	283	378	193	135	50	70	40	231	97	222	77	8	4131
Pterostichus punctatissimus (Randall, 1838)	Ptpun	0	0	0	0	0	1	2	1	0	0	0	0	0	0	0	1	0	0	0	0	0	1	0	0	6
Pterostichus riparius (Dejean, 1828)	Ptrip	0	0	134	1	119	0	0	0	0	0	0	0	0	31	0	0	0	2	0	0	5	0	26	4	322
Scaphinotus marginatus (Fischer von Waldheim, 1820)	Scmar	67	17	150	73	173	160	166	0	0	0	1	2	0	0	0	72	80	0	0	86	20	14	165	389	1635
Stereocerus haematopus (Dejean, 1831)	Sthae	0	1	1	2	27	0	0	2	0	0	0	1	1	2	0	1	0	0	1	0	0	0	0	0	39
Synuchus impunctatus (Say, 1823)	Syimp	45	173	2	9	1	2	2	3	0	2	5	0	0	0	0	12	0	0	0	0	5	22	20	1	304
Trechus apicalis Motschulsky, 1845	Trapi	0	0	2	3	12	0	0	0	0	0	0	0	0	0	1	1	4	6	1	0	1	0	1	13	45
Trechus chalybeus Dejean, 1831	Trcha	0	0	2	10	124	0	0	0	0	0	0	0	0	0	0	0	0	0	0	0	3	1	8	59	207
Total Carabidae		552	1045	494	784	921	927	1388	1207	1070	1189	1099	951	852	1336	853	903	512	354	203	922	368	492	582	881	19885
Family Staphylinidae		GLED	GLMC	HIA	HIB	HIC	M22	M23	M32	M33	M35	M36	O23	O24	O25	O26	O45	O46	PRA	PRB	RCA	RCB	RCC	SLA	SLB	Total
Acidota crenata (Fabricius, 1792)	Adcre	0	0	0	0	0	0	0	0	0	0	0	4	0	2	0	0	0	0	0	0	0	0	0	0	6
Acidota quadrata (Zetterstedt, 1838)	Adqua	1	0	12	4	5	1	1	1	1	0	4	6	8	6	4	2	11	17	4	3	6	8	50	72	227
Acrolocha diffusa (Fauvel, 1878)	Aldif	1	5	3	18	0	0	2	0	0	7	0	0	2	0	0	0	0	9	2	0	4	5	2	0	60
Anotylus sobrinus? (LeConte, 1877)	Ansob	0	0	0	0	0	0	0	0	0	0	0	0	0	0	0	0	0	0	1	0	0	0	0	0	1
Arpedium n.sp.	Arqua	0	0	0	0	0	0	0	0	0	0	0	0	0	0	0	0	0	0	0	0	0	1	0	0	1
Atrecus macrocephalus (Nordmann, 1837)	Atmac	0	0	0	0	0	0	0	0	0	0	0	0	0	0	0	0	0	0	0	0	1	0	0	0	1
Bisnius cephalicus (Casey, 1915)	Bicep	0	0	0	0	0	0	0	0	0	0	0	0	0	0	0	0	0	0	0	0	0	0	2	0	2
Bolitobius cingulatus Mannerheim, 1830	Boana	2	2	0	0	0	1	1	0	0	0	0	0	0	0	1	0	0	0	0	0	0	0	6	0	13
Bolitobius n.sp.	Bohor	6	2	7	1	0	4	1	8	7	5	6	8	7	6	4	12	10	11	3	4	1	1	13	9	136
Carphacis nepigonensis (Bernhauer, 1912)	Canep	0	0	0	0	0	0	0	0	0	0	1	0	0	0	0	0	0	0	0	0	1	0	0	0	2
Dinothenarus capitatus Bland, 1864	Stcap	1	4	32	1	1	0	1	0	0	0	0	3	1	0	1	0	3	0	1	6	1	3	0	5	64
Dinothenarus pleuralis (LeConte, 1861)	Stple	34	28	31	39	36	118	124	151	151	132	120	74	68	78	92	57	27	38	88	30	8	8	97	19	1648
Eucnecosum brunnescens (J. Sahlberg, 1871)	Ecbru	0	0	0	0	4	0	0	0	0	0	0	0	0	0	0	0	1	0	0	0	2	5	4	83	99
Eucnecosum tenue (LeConte, 1863)	Ecten	0	0	0	0	2	0	0	0	0	0	0	0	0	0	0	0	0	0	0	0	0	0	0	2	4
Eusphalerum pothos (Mannerheim, 1843)	Espot	0	0	0	0	0	0	0	0	0	0	0	0	0	0	0	0	0	1	0	0	0	0	0	0	1
Gabrius brevipennis (Horn, 1884)	Gabre	6	2	16	25	8	1	2	5	9	6	5	11	3	7	7	9	9	8	9	12	23	5	49	20	257
Gabrius picipennis (Mäklin, 1852)	Gapic	0	0	0	0	0	0	0	2	0	0	0	0	0	0	0	0	0	0	0	0	0	0	0	0	2
Habrocerus schwarzi Horn, 1877	Hbswa	11	167	6	5	2	12	0	11	8	2	8	30	132	13	29	17	4	159	13	22	22	62	11	1	747
Ischnosoma fimbriatum Campbell, 1991	Isfim	0	0	0	0	0	0	0	0	0	0	0	0	0	3	1	0	0	0	0	0	0	0	0	2	6
Ischnosoma pictum (Horn, 1877)	Ispic	0	0	0	0	0	0	0	0	0	0	0	1	0	0	0	0	0	0	0	0	0	0	0	0	1
Ischnosoma splendidum (Gravenhorst, 1806)	Isspl	1	1	1	5	4	4	8	1	4	0	2	17	8	22	11	8	6	49	63	3	1	1	15	34	269
Lathrobium fauveli Duvivier, 1883	Lafau	4	0	0	0	0	4	8	3	9	1	7	16	2	20	14	3	7	12	8	6	4	1	5	8	142
Lathrobium washingtoni Casey, 1905	Lawas	7	2	12	2	2	5	7	4	8	9	10	11	6	8	4	8	5	3	0	2	4	6	32	8	165
Lordithon fungicola Campbell, 1982	Lofun	4	27	15	33	3	13	19	13	18	22	19	13	26	14	0	11	10	96	12	6	6	5	25	15	425
Lordithon kelleyi (Malkin, 1944)	Lobim	0	0	0	1	0	0	0	0	0	0	0	0	0	0	0	0	0	0	0	0	0	0	0	0	1
Lordithon nr. appalachianus Campbell, 1982	Loapp	0	0	0	0	0	0	0	0	0	0	0	1	0	1	0	0	3	0	0	0	0	0	0	0	5
Lordithon poecilus (Mannerheim, 1852)	Lopoe	0	0	0	0	1	0	0	0	0	0	0	0	0	0	0	0	0	0	0	0	0	0	0	0	1
Lordithon thoracicus (Fabricius, 1776)	Lotho	0	0	0	0	0	0	0	0	0	0	0	0	1	0	0	0	0	1	0	0	0	0	1	0	3
Megarthrus excisus LeConte, 1863	Meexc	1	0	1	3	0	0	0	0	0	0	1	0	0	0	0	0	0	0	0	0	0	0	1	0	7
Micropeplus laticollis Mäklin, 1853	Milat	0	0	1	0	4	0	0	0	0	0	0	0	0	0	0	0	0	0	0	0	0	0	0	0	5
Mycetoporus americanus Erichson, 1839	Myame	4	1	4	2	0	8	6	2	1	1	2	5	9	18	15	24	34	15	33	0	1	2	16	16	219
Nitidotachinus tachyporoides (Horn, 1877)	Nitac	0	0	0	0	2	0	0	0	0	0	0	0	0	0	0	0	0	16	0	0	1	0	0	0	19
Olophrum rotundicolle (C.R. Sahlberg, 1830)	Olrot	0	0	0	0	0	0	0	0	0	0	0	0	0	0	0	0	0	0	0	0	0	1	0	0	1
Omalium sp. 1 nr. foraminosum Mäklin	Omfo1	0	0	0	0	0	0	0	0	0	0	0	0	0	0	0	0	0	0	0	0	0	0	0	1	1
Omalium sp. 2 nr. foraminosum Mäklin	Omfo2	0	0	0	0	0	0	0	3	0	0	0	0	0	0	0	0	0	0	0	0	0	0	0	0	3
Ontholestes cingulatus (Gravenhorst, 1802)	Oncin	0	2	1	1	0	6	2	4	26	7	0	1	1	1	0	5	2	0	0	0	0	2	2	0	63
Oxyporus occipitalis Fauvel, 1864	Opocc	0	0	0	4	0	0	0	0	0	0	0	0	0	1	0	0	0	2	1	0	1	0	0	0	9
Oxytelus laqueatus (Marsham, 1802)	Oxfus	0	0	12	5	0	1	1	0	0	0	1	1	0	0	0	10	5	1	1	0	0	0	1	0	39
Oxytelus montanus Casey, 1893	Oxmon	0	0	1	0	1	0	0	0	0	0	0	0	0	0	0	0	0	0	0	0	0	0	0	0	2
Philonthus caeruleipennis (Mannerheim, 1830)	Phcya	3	3	0	1	0	2	8	21	10	4	9	3	19	2	6	7	2	0	0	17	11	6	14	0	148
Philonthus concinnus (Gravenhorst, 1802)	Phcon	0	0	0	0	0	0	0	0	0	0	0	0	0	0	0	0	0	1	0	0	0	0	0	0	1
Philonthus cruentatus (Gmelin, 1790)	Phcru	0	0	0	1	0	0	0	0	0	0	0	0	0	0	0	0	0	0	0	0	0	0	0	0	1
Philonthus flavibasis Casey, 1915	Phfla	0	0	0	0	0	0	0	0	0	0	1	2	0	1	0	0	0	6	0	0	0	0	0	0	10
Philonthus furvus Nordmann, 1837	Phfur	0	0	0	0	0	0	0	0	0	0	0	0	7	0	0	2	0	2	0	0	0	0	0	0	11
Philonthus varians (Paykull, 1789)	Phvar	0	0	1	9	2	0	1	0	0	0	0	0	0	0	0	0	0	0	0	0	0	0	0	0	13
Phyllodrepa sp. A	PdSpA	0	0	0	0	0	0	0	0	0	3	0	0	0	0	0	0	0	0	0	0	0	0	0	0	3
Proteinus limbatus Mäklin, 1852	Prlim	0	0	2	1	0	0	0	0	0	0	1	0	0	2	0	0	0	0	1	0	0	0	1	0	8
Pseudopsis sagitta Herman, 1975	Pssag	4	5	7	1	23	2	2	12	0	0	1	8	2	11	4	20	28	9	0	2	5	1	11	8	166
Quedius brunnipennis Mannerheim, 1843	Qubru	0	0	3	0	1	1	0	0	0	0	0	0	0	0	0	0	0	7	3	0	0	0	0	3	18
Quedius criddlei (Casey, 1915)	Qucri	0	0	0	0	0	0	0	0	1	1	1	0	0	0	0	0	0	0	0	0	0	1	0	0	4
Quedius fellmani (Zetterstedt, 1838)	Qufel	0	0	0	2	3	0	0	0	0	0	0	0	0	0	0	0	0	0	0	0	0	0	0	0	5
Quedius fulvicollis (Stephens, 1833)	Quful	4	1	18	21	22	2	0	0	0	1	0	1	1	0	4	0	2	8	1	5	5	10	10	14	130
Quedius labradorensis Smetana, 1965	Qulab	21	26	2	2	1	24	45	29	16	16	15	18	13	16	26	13	15	11	17	14	6	5	80	73	504
Quedius molochinoides Smetana, 1965	Qumol	0	0	3	3	23	0	0	0	0	0	0	0	0	0	0	0	0	0	0	0	0	0	1	1	31
Quedius plagiatus Mannerheim, 1843	Qupla	0	0	0	0	0	0	0	0	0	0	0	0	0	0	0	0	0	0	0	0	1	0	0	0	1
Quedius rusticus Smetana, 1971	Qurus	10	8	66	52	47	6	12	30	12	11	10	33	16	29	21	34	63	12	7	46	56	32	25	54	692
Quedius simulator Smetana, 1971	Qusim	0	0	42	1	2	0	0	0	0	0	0	1	0	0	0	0	0	0	0	2	2	5	2	1	58
Quedius spelaeus Horn, 1871	Quspe	0	1	1	0	0	0	1	1	0	0	0	0	0	0	0	0	0	0	0	0	0	0	0	0	4
Quedius sublimbatus Mäklin, 1853	Qusub	0	0	2	1	3	0	0	0	0	0	0	0	0	0	0	0	0	0	0	0	0	0	0	0	6
Quedius uteanus uteanus (Casey, 1915)	Qucas	11	31	58	23	9	10	65	111	62	83	21	11	30	50	49	27	2	9	56	86	44	42	66	23	979
Quedius velox Smetana, 1971	Quvel	0	0	13	22	40	14	12	8	15	7	1	4	3	3	1	4	10	28	11	5	1	1	2	27	232
Stenus austini Casey, 1884	Snaus	0	2	3	5	5	1	0	1	1	0	0	1	0	1	0	0	0	2	0	1	6	5	8	1	43
Stenus immarginatus Mäklin, 1853	Snimm	0	0	0	0	0	0	0	0	0	0	0	0	0	0	0	0	0	0	1	0	0	0	0	0	1
Stenus rossi Sanderson, 1958	Snros	0	0	0	0	0	0	0	0	0	0	0	0	0	0	0	0	0	0	0	0	0	1	0	0	1
Stenus sibiricus J. Sahlberg, 1880	Snsib	0	1	0	0	0	0	0	0	0	0	0	0	0	0	0	0	0	0	0	0	0	0	0	0	1
Tachinus basalis Erichson, 1839	Tabas	0	0	3	1	8	0	0	0	0	0	0	0	0	0	0	0	0	0	3	0	0	0	0	0	15
Tachinus elongatus Gyllenhal, 1810	Taelo	8	3	191	90	154	0	9	13	12	14	13	16	18	11	9	11	10	14	36	8	25	8	45	19	737
Tachinus frigidus Erichson, 1839	Tafri	0	1	289	242	293	0	1	2	0	2	2	3	2	2	2	17	20	27	11	8	14	5	6	32	981
Tachinus fumipennis (Say, 1832)	Tafum	96	241	0	1	26	35	27	126	181	165	74	74	65	137	85	106	137	117	46	307	248	293	183	221	2991
Tachinus luridus Erichson, 1840	Talur	0	0	0	2	2	0	0	0	2	2	0	0	0	0	0	0	8	0	1	1	0	0	0	0	18
Tachinus quebecensis Robert, 1946	Taque	0	0	45	27	5	0	0	0	0	0	0	0	0	0	0	0	0	4	0	0	1	1	5	1	89
Tachinus thruppi Hatch, 1957	Tathr	0	0	9	0	4	0	0	0	0	0	0	0	0	0	0	0	0	0	0	0	0	0	0	0	13
Tachinus vergatus Campbell, 1973	Taver	0	0	14	1	0	2	0	1	0	0	0	1	0	0	2	2	3	2	0	1	1	1	1	0	32
Tachyporus abdominalis (Fabricius, 1781)	Tpabd	0	0	1	2	7	0	0	0	0	0	0	0	0	0	0	0	0	0	0	0	0	0	0	0	10
Tachyporus borealis Campbell, 1979	Tpbor	2	1	1	0	0	0	0	3	2	3	3	5	2	1	1	0	2	3	8	0	2	1	0	5	45
Tachyporus nitidulus (Fabricius, 1781)	Tpino	0	0	3	0	0	0	0	0	0	0	0	0	0	0	0	0	0	0	0	0	0	0	0	0	3
Tachyporus rulomus Blackwelder, 1936	Tprul	0	0	0	0	1	0	0	0	0	0	0	0	0	0	0	0	0	0	0	0	0	0	0	0	1
Tympanophorus puncticollis (Erichson, 1840)	Typun	3	0	0	0	1	0	0	0	0	0	0	0	1	0	0	0	0	0	0	1	0	0	0	0	6
Total Staphylinidae		245	567	932	660	757	277	366	566	556	504	338	383	453	466	393	409	439	700	441	598	515	534	792	778	12669
Total beetles		797	1612	1426	1444	1678	1204	1754	1773	1626	1693	1437	1334	1305	1802	1246	1312	951	1054	644	1520	883	1026	1374	1659	32554
Minimum number of trap days per line		254	276	302	273	246	303	280	291	304	265	308	238	299	310	247	246	295	254	258	203	247	290	256	201
Maximum number of trap days per line		340	340	316	316	316	325	325	325	325	325	325	325	325	325	325	325	325	290	290	337	317	337	296	296
																										31

## Sheet: Appendix B
Appendix B. Classification and environmental data collected for each pitfall trap in 1992.
								Tree cover†					Tall shrub cover††						Richness by vegetation strata						Cover by vegetation strata
	Natural	Natural	Geographic				Stand	(number of stems in 5m x 5m dripline)					(number of stems touching 5m transect)						(number of species in 5m x 5m plot)						(percent in 5m x 5m plot)					(presence)		Other trap variables			Aspect
Pitfall trap	Region	Subregion*	Location**	Latitude	Longitude	Elevation (m)	Age (years)	Betpap	Picgla	Popbal	Poptre		Alnspp	Alncri	Amealn	Pruspp	Salspp		Total Veg	Tree	Tall Shrub	Med/low Shrub	Forb		Tall shrub	Medium/low shrub	Forb	Feathermoss	Graminoid	Fern		Litter (g)	Shade	Slope	South < 2°	south > 5°
GLED_1	BF	DM	GL	53.9097	-114.15	687	80	0	0	0	3		0	0	0	0	9		19	1	1	4	11		9	30.5	63.5	10	10	0		19.3	100	2.19015	0	180
GLED_2	BF	DM	GL	53.9097	-114.149	687	80	0	1	0	5		0	0	0	0	4		22	2	1	9	8		4	33	42	10	10	0		14	102	1.54905	180	180
GLED_3	BF	DM	GL	53.9097	-114.148	686	80	0	0	1	3		0	2	0	0	0		26	2	1	7	14		2	91	35.5	0.5	0.5	0		21.48	108	2.44837	27	180
GLED_4	BF	DM	GL	53.9097	-114.148	686	80	0	0	2	2		0	3	0	0	0		28	2	1	9	14		3	42.5	16.5	0.5	10	0		33.99	89	2.44837	27	180
GLED_5	BF	DM	GL	53.9097	-114.147	686	80	1	0	4	0		0	0	0	0	0		26	2	0	6	16		0	41	17.5	0.5	10	0		22.98	108	2.44837	27	180
GLED_6	BF	DM	GL	53.9097	-114.146	686	80	1	0	5	0		0	0	0	0	0		26	2	0	7	15		0	61.5	17	0.5	0.5	0		11.81	84	0.774666	180	180
GLMC_1	BF	DM	GL	53.9513	-114.152	690	80	0	0	2	4		0	0	0	5	2		21	2	2	5	10		7	41.5	44	0.5	0.5	0		42.49	92	2.19015	180	180
GLMC_2	BF	DM	GL	53.9512	-114.152	690	80	0	0	0	4		0	0	0	8	1		20	1	2	7	8		9	41.5	33.5	0.5	0.5	0		53.02	74	2.19015	180	180
GLMC_3	BF	DM	GL	53.9512	-114.153	689	80	0	0	3	0		0	0	3	4	2		19	1	3	4	9		9	2	53	0.5	0.5	0		45.19	54	2.44837	153	180
GLMC_4	BF	DM	GL	53.9512	-114.154	687	80	0	0	0	6		0	0	0	1	4		19	1	2	5	9		5	41.5	82.5	0.5	0.5	0		23.49	50	0.774666	180	180
GLMC_5	BF	DM	GL	53.9512	-114.155	685	80	0	0	5	1		0	0	0	0	0		24	2	0	5	15		0	12	84.5	0.5	0.5	0		44.19	75	2.32287	135	180
GLMC_6	BF	DM	GL	53.9512	-114.155	683	80	0	0	4	1		0	0	0	4	0		20	2	1	5	10		4	12	33.5	0.5	10	0		39.81	65	0	180	180
HIA_1	FH	LF	HI	53.3337	-117.593	1150	80	0	1	0	6		0	0	0	0	4		22	2	1	5	12		4	31	44	0.5	0.5	0		92.51	102	4.88783	27	27
HIA_2	FH	LF	HI	53.3341	-117.592	1149	80	0	0	2	5		0	0	0	0	1		28	2	1	8	15		1	43	36	0.5	0.5	0		46.5	125	5.62189	29	29
HIA_3	FH	LF	HI	53.3345	-117.592	1147	80	0	1	0	10		0	0	0	0	0		24	2	0	5	15		0	40.5	64.5	0.5	0.5	0		75.12	137	4.88783	27	27
HIA_4	FH	LF	HI	53.3351	-117.592	1146	80	0	0	0	6		0	0	0	0	2		23	1	1	6	13		2	71.5	25.5	0.5	10	0		79.56	141	6.1737	45	45
HIA_5	FH	LF	HI	53.3354	-117.592	1146	80	0	0	2	6		1	0	0	0	2		25	2	2	4	15		3	50.5	17	0.5	0.5	0		65.38	165	6.22137	38	38
HIA_6	FH	LF	HI	53.3367	-117.593	1140	80	0	0	0	6		0	0	0	2	0		18	1	1	5	9		2	80.5	14	0.5	0.5	0		93.03	102	3.19092	31	180
HIB_1	FH	LF	HI	53.4885	-117.394	1071	75	0	1	0	6		0	0	0	0	4		19	2	1	4	10		4	21	24	0.5	10	0		26.47	28	3.09584	135	180
HIB_2	FH	LF	HI	53.4883	-117.395	1072	75	0	0	2	10		0	0	0	0	4		21	2	1	5	11		4	31	24.5	0.5	10	0		47.91	13	3.86768	135	180
HIB_3	FH	LF	HI	53.4881	-117.395	1073	75	0	2	2	2		0	0	0	0	3		20	3	1	3	11		3	30	24.5	0.5	10	0		39.35	17	3.94404	146	180
HIB_4	FH	LF	HI	53.4876	-117.397	1074	75	0	4	0	7		0	0	1	0	0		22	2	1	4	13		1	30.5	25.5	0.5	10	0		30.11	44	2.19015	180	180
HIB_5	FH	LF	HI	53.4875	-117.397	1073	75	0	1	0	7		0	0	0	0	0		17	2	0	3	10		0	20.5	33.5	0.5	10	0		46.64	13	0	180	180
HIB_6	FH	LF	HI	53.4873	-117.398	1074	75	0	1	0	8		0	0	0	0	1		21	2	1	3	12		1	11	25	1	10	0		31.51	53	0	180	180
HIC_1	FH	LF	HI	53.5056	-117.31	1147	85	0	0	0	9		0	0	0	0	0		18	2	0	5	9		0	12	42.5	0.5	30	0		88.11	5	7.85105	34	34
HIC_2	FH	LF	HI	53.5056	-117.31	1150	85	0	0	5	3		1	0	0	0	0		23	2	1	4	14		1	21	35.5	0.5	10	0		49.9	13	7.85105	34	34
HIC_3	FH	LF	HI	53.5049	-117.31	1156	85	0	0	0	8		2	0	0	0	0		20	2	1	5	10		2	51	24	0.5	10	0		40.55	16	6.22137	38	38
HIC_4	FH	LF	HI	53.5051	-117.307	1143	85	0	0	0	3		6	0	0	0	0		20	1	1	4	11		6	31.5	24.5	10.5	0.5	0		29.62	53	6.1737	45	45
HIC_5	FH	LF	HI	53.5057	-117.307	1138	85	0	0	6	0		2	0	0	0	0		24	1	1	5	14		2	40.5	35.5	0.5	0.5	1		48.56	72	3.19092	59	180
HIC_6	FH	LF	HI	53.5061	-117.306	1136	85	0	0	2	0		4	0	0	0	0		23	1	1	4	14		4	41	35.5	0.5	0.5	1		42.8	11	2.79106	101	180
M22_1	BF	CM	LB	54.8425	-111.499	659	52	0	0	1	5		1	0	0	0	0		27	2	1	8	12		1	61	15.5	1	10	0		26.39	98	2.32287	135	180
M22_2	BF	CM	LB	54.8424	-111.499	659	52	0	0	0	8		1	0	0	0	0		21	1	1	4	12		1	40	34.5	0.5	0.5	0		26.32	117	0	180	180
M22_3	BF	CM	LB	54.8423	-111.5	660	52	0	0	3	7		0	0	0	0	1		24	2	1	5	14		1	21.5	46	0.5	0.5	0		50	96	1.73178	180	180
M22_4	BF	CM	LB	54.8424	-111.498	659	52	0	0	1	11		1	0	0	0	0		24	2	1	6	13		1	50.5	44.5	0.5	0.5	0		32.81	51	0	180	180
M22_5	BF	CM	LB	54.8425	-111.497	659	52	0	0	3	4		1	0	0	0	0		28	2	1	8	15		1	61	55	0.5	0.5	0		26.44	68	0.774666	180	180
M22_6	BF	CM	LB	54.8424	-111.496	660	52	0	0	2	7		0	0	0	0	0		26	2	0	4	16		0	30.5	46	1	0.5	0		48.1	87	0.774666	180	180
M23_6	BF	CM	LB	54.8384	-111.485	674	52	1	0	0	7		1	0	0	0	0		26	2	1	9	11		1	42.5	35	1	0.5	0		47.32	33	4.70181	126	126
M23_5	BF	CM	LB	54.8388	-111.485	674	52	0	0	0	9		0	0	0	0	0		19	1	0	4	12		0	30.5	54.5	0.5	0.5	0		48.25	74	3.86768	135	180
M23_4	BF	CM	LB	54.8393	-111.486	675	52	0	0	1	11		0	0	0	0	0		19	2	0	5	10		0	21.5	53.5	0.5	0.5	0		57.88	18	3.86768	135	180
M23_1	BF	CM	LB	54.8406	-111.486	678	52	0	0	0	13		1	0	0	0	0		25	1	1	7	14		1	32	16.5	0.5	0.5	0		41.95	38	6.1737	135	135
M23_2	BF	CM	LB	54.8401	-111.486	677	52	0	0	1	7		1	0	0	0	0		26	2	1	6	15		1	50.5	75	0.5	10	0		38.04	117	6.1737	135	135
M23_3	BF	CM	LB	54.8397	-111.486	676	52	0	0	5	4		1	0	0	0	0		21	2	1	5	11		1	40.5	53	0.5	0.5	0		30.09	41	4.70181	126	126
M32_1	BF	CM	LB	54.8362	-111.643	657	51	0	0	3	7		0	0	0	0	0		26	2	0	7	14		0	22.5	46	0.5	0.5	0		72.32	52	3.86768	172	180
M32_2	BF	CM	LB	54.8359	-111.642	657	51	0	0	2	9		0	0	0	0	0		23	2	0	7	12		0	22.5	45	0.5	0.5	0		40.84	105	4.37392	180	180
M32_3	BF	CM	LB	54.8355	-111.642	656	51	0	0	3	7		0	0	0	0	0		24	2	0	8	10		0	51.5	24	1	0.5	0		14.4	88	2.44837	153	180
M32_4	BF	CM	LB	54.8351	-111.642	654	51	0	1	0	5		0	0	0	0	0		22	2	0	5	11		0	12	54	10.5	0.5	0		57.99	81	4.37392	180	180
M32_5	BF	CM	LB	54.8346	-111.642	653	51	0	0	0	17		0	0	0	0	0		21	1	0	7	11		0	41.5	15	0.5	0.5	0		54.64	100	2.79106	169	180
M32_6	BF	CM	LB	54.8341	-111.642	652	51	0	0	0	13		3	0	0	0	0		28	1	1	10	11		3	52.5	15	10.5	0.5	0		73.19	77	0	180	180
M33_1	BF	CM	LB	54.8401	-111.638	667	51	0	0	0	16		2	0	0	0	0		20	1	1	6	9		2	60	14	1	0.5	0		59.28	54	2.44837	153	180
M33_2	BF	CM	LB	54.8398	-111.637	665	51	0	0	0	19		0	0	0	0	0		17	1	0	6	8		0	41	23	10	0.5	0		53.66	125	0.774666	180	180
M33_3	BF	CM	LB	54.8398	-111.636	665	51	5	0	0	15		0	0	0	0	0		21	2	0	4	12		0	11.5	34.5	0.5	0.5	1		43.85	49	2.32287	135	180
M33_4	BF	CM	LB	54.84	-111.636	664	51	0	0	3	18		0	0	0	0	0		24	2	0	5	13		0	31	6.5	1	0.5	1		53.62	96	0	180	180
M33_5	BF	CM	LB	54.8402	-111.635	664	51	0	0	0	18		0	0	0	0	0		21	1	0	8	10		0	52.5	14.5	0.5	0.5	0		48.17	81	0	180	180
M33_6	BF	CM	LB	54.841	-111.633	663	51	0	0	3	11		0	0	0	0	0		19	2	0	4	11		0	30.5	15	0.5	0.5	0		32.35	76	1.73178	180	180
M35_1	BF	CM	LB	54.8419	-111.641	671	51	1	0	2	16		0	0	0	0	0		20	3	0	4	9		0	21	33	1	10	0		52.66	121	1.73178	180	180
M35_2	BF	CM	LB	54.842	-111.641	671	51	0	0	0	14		0	0	0	0	0		20	1	0	4	11		0	21	53	10.5	0.5	0		69.18	110	0	180	180
M35_3	BF	CM	LB	54.8424	-111.64	672	51	1	0	0	12		0	0	0	0	0		23	2	0	8	11		0	52.5	15	0.5	10	0		36.99	161	2.32287	45	180
M35_4	BF	CM	LB	54.8428	-111.64	671	51	0	0	8	2		0	0	0	0	0		27	2	0	8	12		0	51.5	15.5	10.5	0.5	0		57.4	138	0	180	180
M35_5	BF	CM	LB	54.843	-111.64	671	51	0	0	0	9		0	0	0	0	0		20	1	0	5	11		0	21.5	53	0.5	0.5	1		25.53	53	0	180	180
M35_6	BF	CM	LB	54.8429	-111.639	670	51	0	0	0	18		0	0	0	2	0		21	1	1	5	11		2	40.5	34	0.5	0.5	1		45.06	47	0	180	180
M36_1	BF	CM	LB	54.8441	-111.632	661	51	0	0	0	13		0	0	0	0	1		20	1	1	6	10		1	31.5	5	0.5	0.5	0		80.06	71	2.19015	90	180
M36_2	BF	CM	LB	54.8447	-111.632	660	51	0	0	0	7		0	0	1	0	3		21	1	2	7	9		4	41.5	14	0.5	0.5	0		58.81	128	2.19015	90	180
M36_3	BF	CM	LB	54.8451	-111.632	660	51	2	0	0	15		0	0	0	0	1		18	2	1	6	7		1	41	13	0.5	0.5	0		41.08	52	2.79106	79	180
M36_4	BF	CM	LB	54.8455	-111.632	660	51	0	0	2	3		0	0	0	0	0		20	2	0	4	10		0	50.5	5	1	0.5	0		55.28	126	3.09584	45	180
M36_5	BF	CM	LB	54.846	-111.632	658	51	0	0	0	16		0	0	0	0	0		24	1	0	6	13		0	42	55	10.5	0.5	0		30.24	133	3.09584	45	180
M36_6	BF	CM	LB	54.8465	-111.633	658	51	1	0	4	7		0	0	0	0	0		19	3	0	7	7		0	32	22.5	10	0.5	0		64.59	55	3.19092	31	180
O23_1	BF	CM	LB	54.8422	-111.59	647	125	0	1	0	4		10	0	0	0	0		23	2	1	6	12		10	22	44	10.5	0	0		99.59	155	2.32287	45	180
O23_2	BF	CM	LB	54.8418	-111.59	647	125	0	0	4	9		0	0	0	0	0		21	2	0	6	11		0	31.5	53	0.5	30	0		107.92	199	1.54905	180	180
O23_3	BF	CM	LB	54.8413	-111.589	648	125	0	0	16	4		3	0	0	0	0		25	2	1	8	12		3	42	34.5	0.5	10	0		123.6	180	0	180	180
O23_4	BF	CM	LB	54.841	-111.589	649	125	1	4	2	0		5	0	0	0	0		20	3	1	7	7		5	32	13	0.5	10	0		69.05	134	1.73178	180	180
O23_5	BF	CM	LB	54.8407	-111.589	649	125	0	0	1	7		4	0	0	0	0		24	2	1	5	14		4	21.5	26	0.5	30	0		67.96	184	0.774666	180	180
O23_6	BF	CM	LB	54.8404	-111.589	649	125	0	0	0	10		15	0	0	0	0		17	1	1	7	6		15	61.5	42	0.5	0.5	0		96.84	73	2.19015	180	180
O24_1	BF	CM	LB	54.845	-111.59	644	125	0	0	0	7		0	2	0	0	0		23	1	1	6	13		2	31.5	103.5	0.5	10	0		79.79	69	2.19015	0	180
O24_2	BF	CM	LB	54.8452	-111.589	644	125	0	0	0	8		0	1	0	0	0		26	1	1	7	13		1	52	84.5	10	10	0		35.83	75	2.44837	27	180
O24_3	BF	CM	LB	54.8454	-111.588	644	125	0	0	0	7		0	0	0	0	0		22	1	0	4	15		0	30.5	75	10	30	0		68.86	98	4.37392	0	0
O24_4	BF	CM	LB	54.8457	-111.588	643	125	0	0	2	5		0	0	0	0	0		24	2	0	5	15		0	31	56	0.5	10	0		67.16	82	4.37392	0	0
O24_5	BF	CM	LB	54.8459	-111.587	641	125	1	0	0	7		0	2	0	0	0		22	2	1	5	11		2	70	43.5	10	10	0		63.15	73	2.79106	11	180
O24_6	BF	CM	LB	54.8461	-111.586	640	125	2	0	2	6		0	0	0	0	2		25	3	1	4	14		2	40	85	10	30	0		70.43	171	1.73178	180	180
O25_1	BF	CM	LB	54.8459	-111.597	634	125	0	0	2	6		0	0	0	0	0		19	2	0	5	10		0	51	24	10	30	0		49.76	99	1.73178	180	180
O25_2	BF	CM	LB	54.8459	-111.598	634	125	5	0	0	2		0	0	0	0	0		22	2	0	7	11		0	13	34	0.5	10	0		70.08	44	2.19015	0	180
O25_3	BF	CM	LB	54.8463	-111.599	632	125	7	1	0	4		0	0	0	0	0		27	3	0	6	15		0	31.5	65.5	0.5	10	1		49.92	38	2.79106	11	180
O25_4	BF	CM	LB	54.8467	-111.599	632	125	2	0	1	4		0	0	0	0	2		23	3	1	7	10		2	32	63	0.5	10	0		67.21	69	4.37392	0	0
O25_5	BF	CM	LB	54.8467	-111.6	634	125	0	1	0	4		0	0	0	0	1		29	2	1	8	15		1	62	84.5	10	30	1		53.94	62	3.19092	31	180
O25_6	BF	CM	LB	54.8467	-111.601	634	125	2	0	0	11		0	0	0	0	3		21	2	1	2	13		3	10.5	64.5	10	10	1		46.37	29	4.16461	23	23
O26_1	BF	CM	LB	54.8455	-111.592	640	125	0	0	0	9		1	0	0	0	0		20	1	1	6	10		1	41	43	10	0.5	0		116.61	88	0.774666	180	180
O26_2	BF	CM	LB	54.8451	-111.592	640	125	0	0	0	11		1	0	0	0	0		21	1	1	6	11		1	41	53	0.5	0.5	0		109.31	120	0	180	180
O26_3	BF	CM	LB	54.8447	-111.592	641	125	0	0	0	11		0	0	0	1	0		20	1	1	7	9		1	32	42.5	0.5	10	0		132.46	139	0.774666	180	180
O26_4	BF	CM	LB	54.8443	-111.592	641	125	1	0	2	6		0	0	0	0	1		23	3	1	8	9		1	51.5	42.5	10	0.5	0		111.04	128	2.19015	90	180
O26_5	BF	CM	LB	54.844	-111.592	642	125	0	0	0	19		1	0	0	0	0		20	1	1	7	9		1	60.5	52	0.5	0.5	0		114.79	182	0.774666	180	180
O26_6	BF	CM	LB	54.8437	-111.592	642	125	0	0	3	4		3	0	0	0	1		21	2	2	7	8		4	41.5	61	0.5	0.5	0		81.76	101	0.774666	180	180
O45_1	BF	CM	LB	54.8555	-111.446	690	122	0	0	7	2		0	0	0	0	1		27	2	1	6	16		1	31.5	46	0.5	0.5	0		42.29	131	3.94404	34	180
O45_2	BF	CM	LB	54.8555	-111.447	693	122	4	0	0	7		0	0	0	0	0		20	2	0	6	10		0	31.5	43	0.5	0.5	0		54.49	105	4.88783	27	27
O45_3	BF	CM	LB	54.8551	-111.447	696	122	4	0	0	7		0	0	0	0	0		20	2	0	3	13		0	11	63.5	0.5	10	0		24.58	133	3.86768	45	180
O45_4	BF	CM	LB	54.8547	-111.447	698	122	7	0	0	1		1	0	0	0	0		26	2	1	6	15		1	22	36	0.5	0.5	0		25.82	77	3.46041	72	180
O45_5	BF	CM	LB	54.8542	-111.447	696	122	4	0	0	3		2	0	0	0	0		23	2	1	5	13		2	21.5	35	0.5	0.5	0		29.75	63	3.94404	124	180
O45_6	BF	CM	LB	54.8539	-111.448	697	122	3	0	0	3		3	0	0	0	0		20	2	1	6	8		3	70.5	43	10	0.5	0		41.61	68	3.94404	146	180
O46_1	BF	CM	LB	54.8558	-111.454	721	122	0	0	0	5		4	0	0	0	1		20	1	2	6	8		5	70.5	62	0.5	10	0		41.67	114	3.09584	135	180
O46_2	BF	CM	LB	54.8562	-111.454	722	122	0	0	2	4		4	0	0	0	0		20	2	1	7	8		4	61.5	13.5	0.5	10	0		58.8	135	4.37392	90	90
O46_3	BF	CM	LB	54.8563	-111.453	720	122	2	0	2	4		2	0	0	0	0		22	3	1	6	10		2	41	5	0.5	10	0		50.81	72	4.16461	67	67
O46_4	BF	CM	LB	54.8566	-111.453	719	122	3	0	0	4		3	0	0	0	0		25	2	1	6	14		3	61	7	0.5	10	0		47.34	125	5.87932	68	68
O46_5	BF	CM	LB	54.8566	-111.452	715	122	0	0	0	9		4	0	0	0	0		19	1	1	6	9		4	31.5	42.5	0.5	0.5	0		35.52	69	6.22137	52	52
O46_6	BF	CM	LB	54.8568	-111.451	712	122	4	0	0	3		4	0	0	0	0		22	2	1	6	11		4	61	24.5	0.5	0.5	0		42.27	127	6.22137	52	52
PRA_1	BF	LBH	PR	56.4165	-117.73	705	80	0	0	0	8		3	0	0	0	0		22	1	1	5	13		3	60.5	44.5	0.5	0.5	0		43.48	93	0.774666	180	180
PRA_2	BF	LBH	PR	56.4166	-117.73	706	80	0	0	2	3		4	0	0	0	0		25	2	1	6	13		4	80	25.5	0.5	0.5	1		57.3	130	2.44837	117	180
PRA_3	BF	LBH	PR	56.4168	-117.731	706	80	0	0	0	6		2	0	0	0	0		23	1	1	5	13		2	31	35	0.5	0.5	1		54.34	167	1.73178	180	180
PRA_4	BF	LBH	PR	56.4169	-117.732	707	80	0	0	0	4		2	0	0	0	1		24	1	2	5	13		3	40.5	44.5	0.5	0.5	1		18.01	123	2.32287	135	180
PRA_5	BF	LBH	PR	56.417	-117.732	707	80	0	0	0	7		0	0	0	0	0		24	1	0	7	13		0	61.5	35	0.5	0.5	1		25.81	87	2.44837	117	180
PRA_6	BF	LBH	PR	56.4171	-117.733	707	80	0	0	0	6		8	0	0	0	0		20	1	1	6	10		8	42	24	0.5	0.5	0		92.47	156	1.73178	180	180
PRB_1	BF	LBH	PR	56.4041	-117.687	705	70	0	0	0	7		0	0	0	0	0		16	1	0	4	9		0	30.5	82.5	0.5	0.5	0		45.33	194	0	180	180
PRB_2	BF	LBH	PR	56.4039	-117.686	705	70	0	1	0	7		0	0	0	0	0		20	2	0	5	11		0	51	34	10	0.5	0		69.05	158	1.73178	180	180
PRB_3	BF	LBH	PR	56.4037	-117.686	706	70	0	0	0	7		0	0	0	0	1		21	1	1	5	12		1	31	34.5	0.5	0.5	0		103.27	122	2.19015	180	180
PRB_4	BF	LBH	PR	56.4035	-117.685	707	70	0	1	0	5		0	0	0	0	2		19	2	1	5	9		2	51	42.5	0.5	0.5	0		24.06	176	2.19015	180	180
PRB_5	BF	LBH	PR	56.4033	-117.684	707	70	0	0	0	4		0	0	0	0	1		21	1	1	5	12		1	21.5	34.5	0.5	10	0		31.94	143	2.44837	153	180
PRB_6	BF	LBH	PR	56.403	-117.684	705	70	0	0	0	8		0	0	0	0	2		12	1	1	3	5		2	30	21.5	0.5	10	0		43.88	47	2.79106	169	180
RCA_1	BF	CM	RC	53.0517	-115.058	819	105	0	1	2	3		0	0	0	0	1		25	3	1	6	12		1	61	25	0.5	0.5	1		70.22	159	16.4524	29	29
RCA_2	BF	CM	RC	53.0512	-115.057	821	105	1	1	0	2		1	0	0	0	0		33	3	1	10	15		1	52.5	26.5	1	10	1		35.26	88	13.474	29	29
RCA_3	BF	CM	RC	53.0508	-115.057	824	105	0	0	0	6		5	0	2	0	0		27	1	2	9	12		7	72	15.5	1	0.5	0		50.26	62	11.3655	25	25
RCA_4	BF	CM	RC	53.0504	-115.057	828	105	2	0	1	1		0	0	1	1	0		31	3	2	10	13		2	82	35	0.5	0.5	1		58.43	100	11.2901	17	17
RCA_5	BF	CM	RC	53.05	-115.056	831	105	1	0	0	2		0	0	1	0	0		30	2	1	8	16		1	80	27	0.5	0.5	1		62.8	83	8.96085	14	14
RCA_6	BF	CM	RC	53.0496	-115.056	834	105	4	0	0	4		3	0	0	0	0		26	2	1	9	12		3	52	53.5	0.5	0.5	0		66.41	75	6.63452	9	9
RCB_1	BF	CM	RC	53.0435	-115.138	861	100	1	1	0	8		0	0	0	0	1		22	3	1	5	11		1	21.5	72	0.5	10	0		73.17	50	1.73178	180	180
RCB_2	BF	CM	RC	53.0435	-115.137	860	100	4	0	0	2		0	0	0	0	0		24	2	0	6	13		0	31.5	35	1	10	0		49.83	60	4.37392	0	0
RCB_3	BF	CM	RC	53.0434	-115.136	860	100	2	0	0	3		0	0	0	0	1		23	2	1	5	13		1	32	44.5	0.5	10	0		38.19	117	3.94404	34	180
RCB_4	BF	CM	RC	53.0434	-115.135	860	100	7	0	0	1		0	0	0	0	0		22	2	0	5	13		0	31	54	0.5	10	0		82.42	168	3.94404	34	180
RCB_5	BF	CM	RC	53.0434	-115.135	857	100	6	0	0	3		0	0	0	0	0		22	2	0	5	13		0	12	63.5	0.5	10	0		50	37	2.44837	27	180
RCB_6	BF	CM	RC	53.0433	-115.134	855	100	4	0	2	3		0	0	0	0	1		25	3	1	7	12		1	61.5	15.5	0.5	10	0		50	85	2.44837	27	180
RCC_1	BF	CM	RC	53.0423	-115.071	834	95	0	0	1	2		0	0	0	0	0		21	2	0	5	11		0	21.5	53	1	10	0		39.19	112	4.50799	166	166
RCC_2	BF	CM	RC	53.0427	-115.071	836	95	15	1	0	4		0	0	0	0	1		24	3	1	4	12		1	21	25	1	0.5	1		77.5	62	4.88783	153	153
RCC_3	BF	CM	RC	53.0432	-115.071	839	95	1	0	3	2		0	0	0	1	0		26	3	1	6	14		1	61	54.5	0.5	10	0		56.35	110	3.94404	146	180
RCC_4	BF	CM	RC	53.0436	-115.071	841	95	1	0	0	5		0	0	2	0	0		22	2	1	5	12		2	71	15.5	0.5	0.5	0		72.8	108	1.73178	180	180
RCC_5	BF	CM	RC	53.044	-115.071	843	95	5	0	0	4		0	0	0	0	0		23	2	0	6	13		0	22	35	10	0.5	0		45.26	77	0.774666	180	180
RCC_6	BF	CM	RC	53.0445	-115.071	844	95	0	0	1	5		0	0	0	0	0		28	2	0	9	15		0	72	26.5	10	10	0		30.56	90	2.44837	63	180
SLA_1	BF	CM	SL	55.2415	-114.703	603	70	6	0	7	1		0	0	0	0	1		20	3	1	6	7		1	51.5	22.5	0.5	0.5	1		51.7	132	2.44837	63	180
SLA_2	BF	CM	SL	55.2412	-114.704	604	70	5	0	0	22		0	0	0	0	0		22	2	0	5	12		0	12	15.5	0.5	10	1		42.85	102	2.19015	90	180
SLA_3	BF	CM	SL	55.2409	-114.704	606	70	0	0	0	7		0	0	0	0	5		15	1	1	3	8		5	20.5	23	0.5	10	0		34.56	111	2.44837	117	180
SLA_4	BF	CM	SL	55.2406	-114.705	606	70	0	0	0	7		0	0	0	0	0		19	1	0	5	11		0	21.5	35	0.5	10	0		43.41	125	1.54905	180	180
SLA_5	BF	CM	SL	55.2403	-114.705	606	70	0	0	0	7		0	0	1	0	1		19	1	2	6	9		2	51.5	23.5	0	10	0		40.16	152	2.44837	117	180
SLA_6	BF	CM	SL	55.24	-114.706	607	70	0	0	0	7		0	0	0	0	0		20	1	0	7	10		0	71	53.5	0	10	1		44.45	94	1.73178	180	180
SLB_1	BF	CM	SL	55.3377	-114.956	607	125	1	1	4	0		3	0	0	0	0		20	3	1	5	8		3	70	13.5	0.5	10	1		44.97	90	6.89576	18	18
SLB_2	BF	CM	SL	55.3373	-114.957	610	125	5	0	2	1		5	0	0	0	0		24	3	1	7	11		5	81.5	15	0.5	0.5	0		28.38	161	4.94825	6	6
SLB_3	BF	CM	SL	55.3369	-114.957	613	125	2	0	0	1		5	0	0	0	0		24	2	1	8	10		5	51.5	33.5	0.5	10	1		37.34	143	6.22137	15	15
SLB_4	BF	CM	SL	55.3365	-114.957	615	125	2	0	3	0		0	0	0	0	0		26	2	0	10	11		0	91.5	15	0.5	0.5	1		26.61	40	3.19092	31	180
SLB_5	BF	CM	SL	55.3361	-114.958	618	125	1	0	0	5		3	0	0	0	0		21	2	1	6	9		3	70.5	33	0.5	10	1		43.8	87	3.19092	31	180
SLB_6	BF	CM	SL	55.3358	-114.958	619	125	2	0	3	2		0	0	2	0	0		24	4	1	6	11		2	41	53	0	0.5	1		43.61	44	2.79106	11	180
* Natural subregion: LBH = Boreal highlands, CM = central mixedwood, DM = Dry mixedwood, LF = Lower foothills.
** Locations: GL = George Lake, HI = Hinton, LLB = Lac la Biche, PR = Peace River, RC = Rose Creek, SL = Lesser Slave Lake
† Tree cover: Abibal = Abies balsamea (L.) Mill.; Betpap = Betula papyrifera Marsh.; Picgla = Picea glauca (Moench) Voss; Pincon = Pinus contorta var. latifolia Engelman.; Popbal = Populus balsamifera L.; Poptre = Populus tremuloides Michx.
†† Tall shrub cover: Alnspp=Alnus spp., Alncri=Alnus viridis ssp. crispa (Ait.) Turrill, Amealn=Amelanchier alnifolia (Nutt.) Nutt., Pruspp=Prunus spp., Salspp=Salix spp.

## Sheet: Appendix C
Appendix C. Climatic data for Natural Regions, Subregions and locations.
	Mean annual	Mean winter	Mean summer	Number of	Growing season	Growing degree	Growing degree	Growing degree	Mean annual	Mean winter	Mean summer	Dry period	Potential	Climate-
	temperature	temperature	temperature	frost free days	length	days >0°C	days >5°C	days >10°C	precipitation	precipitation	precipitation	(days)	evapo-	moisture
	(°C)	(°C)	(°C)		(days)				(mm)	(mm)	(mm)		transpiration	index
	TMEAN	TWin	TSum	FrostFree	GSL	GDD0	GDD5	GDD10	PAnnual	PWinter	PSummer	DryPeriod	PET	CMI
GLED_1	3.4	-8.8	14.9	123	183	2298	1415	665	460	57	213	33.2	748.3	0.4
GLED_2	3.4	-8.8	14.9	123	183	2298	1415	665	460	57	213	33.2	748.3	0.4
GLED_3	3.4	-8.8	14.9	123	183	2298	1415	665	460	57	213	33.2	748.3	0.4
GLED_4	3.4	-8.8	14.9	123	183	2298	1415	665	460	57	213	33.2	748.3	0.4
GLED_5	3.4	-8.8	14.9	123	183	2298	1415	665	460	57	213	33.2	748.3	0.4
GLED_6	3.4	-8.8	14.9	123	183	2298	1415	665	460	57	213	33.2	748.3	0.4
GLMC_1	3.2	-9.2	14.9	123	179	2264	1397	656	452	56	209	32.7	754	0.4
GLMC_2	3.2	-9.2	14.9	123	179	2264	1397	656	452	56	209	32.7	754	0.4
GLMC_3	3.2	-9.2	14.9	123	179	2264	1397	656	452	56	209	32.7	754	0.4
GLMC_4	3.2	-9.2	14.9	123	179	2264	1397	656	452	56	209	32.7	754	0.4
GLMC_5	3.2	-9.2	14.9	123	179	2264	1397	656	452	56	209	32.7	754	0.4
GLMC_6	3.2	-9.2	14.9	123	179	2264	1397	656	452	56	209	32.7	754	0.4
HIA_1	2.7	-6.8	12.6	98	165	1789	1005	378	537	67	242	25.9	681.5	17
HIA_2	2.7	-6.8	12.6	98	165	1789	1005	378	537	67	242	25.9	681.5	17
HIA_3	2.7	-6.8	12.6	98	165	1789	1005	378	537	67	242	25.9	681.5	17
HIA_4	2.7	-6.8	12.6	98	165	1789	1005	378	537	67	242	25.9	681.5	17
HIA_5	2.7	-6.8	12.6	98	165	1789	1005	378	537	67	242	25.9	681.5	17
HIA_6	2.7	-6.8	12.6	98	165	1789	1005	378	537	67	242	25.9	681.5	17
HIB_1	2.6	-7.1	12.6	98	167	1813	1018	383	534	65	246	26.1	674	17
HIB_2	2.6	-7.1	12.6	98	167	1813	1018	383	534	65	246	26.1	674	17
HIB_3	2.6	-7.1	12.6	98	167	1813	1018	383	534	65	246	26.1	674	17
HIB_4	2.6	-7.1	12.6	98	167	1813	1018	383	534	65	246	26.1	674	17
HIB_5	2.6	-7.1	12.6	98	167	1813	1018	383	534	65	246	26.1	674	17
HIB_6	2.6	-7.1	12.6	98	167	1813	1018	383	534	65	246	26.1	674	17
HIC_1	2.6	-7.1	12.6	98	167	1813	1018	383	534	65	246	26.1	674	17
HIC_2	2.6	-7.1	12.6	98	167	1813	1018	383	534	65	246	26.1	674	17
HIC_3	2.6	-7.1	12.6	98	167	1813	1018	383	534	65	246	26.1	674	17
HIC_4	2.6	-7.1	12.6	98	167	1813	1018	383	534	65	246	26.1	674	17
HIC_5	2.6	-7.1	12.6	98	167	1813	1018	383	534	65	246	26.1	674	17
HIC_6	2.6	-7.1	12.6	98	167	1813	1018	383	534	65	246	26.1	674	17
M22_1	1.4	-12.2	14.2	117	164	2043	1251	572	447	49	207	27.6	710.9	4.1
M22_2	1.4	-12.2	14.2	117	164	2043	1251	572	447	49	207	27.6	710.9	4.1
M22_3	1.4	-12.2	14.2	117	164	2043	1251	572	447	49	207	27.6	710.9	4.1
M22_4	1.4	-12.2	14.2	117	164	2043	1251	572	447	49	207	27.6	710.9	4.1
M22_5	1.4	-12.2	14.2	117	164	2043	1251	572	447	49	207	27.6	710.9	4.1
M22_6	1.4	-12.2	14.2	117	164	2043	1251	572	447	49	207	27.6	710.9	4.1
M23_1	1.4	-12.2	14.2	117	164	2043	1251	572	447	49	207	27.6	710.9	4.1
M23_2	1.4	-12.2	14.2	117	164	2043	1251	572	447	49	207	27.6	710.9	4.1
M23_3	1.4	-12.2	14.2	117	164	2043	1251	572	447	49	207	27.6	710.9	4.1
M23_4	1.4	-12.2	14.2	117	164	2043	1251	572	447	49	207	27.6	710.9	4.1
M23_5	1.4	-12.2	14.2	117	164	2043	1251	572	447	49	207	27.6	710.9	4.1
M23_6	1.4	-12.2	14.2	117	164	2043	1251	572	447	49	207	27.6	710.9	4.1
M32_1	1.8	-12	14.5	116	170	2142	1318	614	428	48	197	27.9	729.5	4.1
M32_2	1.8	-12	14.5	116	170	2142	1318	614	428	48	197	27.9	729.5	4.1
M32_3	1.8	-12	14.5	116	170	2142	1318	614	428	48	197	27.9	729.5	4.1
M32_4	1.8	-12	14.5	116	170	2142	1318	614	428	48	197	27.9	729.5	4.1
M32_5	1.8	-12	14.5	116	170	2142	1318	614	428	48	197	27.9	729.5	4.1
M32_6	1.8	-12	14.5	116	170	2142	1318	614	428	48	197	27.9	729.5	4.1
M33_1	1.8	-12	14.5	116	170	2142	1318	614	428	48	197	27.9	729.5	4.1
M33_2	1.8	-12	14.5	116	170	2142	1318	614	428	48	197	27.9	729.5	4.1
M33_3	1.8	-12	14.5	116	170	2142	1318	614	428	48	197	27.9	729.5	4.1
M33_4	1.8	-12	14.5	116	170	2142	1318	614	428	48	197	27.9	729.5	4.1
M33_5	1.8	-12	14.5	116	170	2142	1318	614	428	48	197	27.9	729.5	4.1
M33_6	1.8	-12	14.5	116	170	2142	1318	614	428	48	197	27.9	729.5	4.1
M35_1	1.8	-12	14.5	116	170	2142	1318	614	428	48	197	27.9	729.5	4.1
M35_2	1.8	-12	14.5	116	170	2142	1318	614	428	48	197	27.9	729.5	4.1
M35_3	1.8	-12	14.5	116	170	2142	1318	614	428	48	197	27.9	729.5	4.1
M35_4	1.8	-12	14.5	116	170	2142	1318	614	428	48	197	27.9	729.5	4.1
M35_5	1.8	-12	14.5	116	170	2142	1318	614	428	48	197	27.9	729.5	4.1
M35_6	1.8	-12	14.5	116	170	2142	1318	614	428	48	197	27.9	729.5	4.1
M36_1	1.8	-12	14.5	116	170	2142	1318	614	428	48	197	27.9	729.5	4.1
M36_2	1.8	-12	14.5	116	170	2142	1318	614	428	48	197	27.9	729.5	4.1
M36_3	1.8	-12	14.5	116	170	2142	1318	614	428	48	197	27.9	729.5	4.1
M36_4	1.8	-12	14.5	116	170	2142	1318	614	428	48	197	27.9	729.5	4.1
M36_5	1.8	-12	14.5	116	170	2142	1318	614	428	48	197	27.9	729.5	4.1
M36_6	1.8	-12	14.5	116	170	2142	1318	614	428	48	197	27.9	729.5	4.1
O23_1	1.8	-12	14.5	116	170	2142	1318	614	428	48	197	27.9	729.5	4.1
O23_2	1.8	-12	14.5	116	170	2142	1318	614	428	48	197	27.9	729.5	4.1
O23_3	1.8	-12	14.5	116	170	2142	1318	614	428	48	197	27.9	729.5	4.1
O23_4	1.8	-12	14.5	116	170	2142	1318	614	428	48	197	27.9	729.5	4.1
O23_5	1.8	-12	14.5	116	170	2142	1318	614	428	48	197	27.9	729.5	4.1
O23_6	1.8	-12	14.5	116	170	2142	1318	614	428	48	197	27.9	729.5	4.1
O24_1	1.8	-12	14.5	116	170	2142	1318	614	428	48	197	27.9	729.5	4.1
O24_2	1.8	-12	14.5	116	170	2142	1318	614	428	48	197	27.9	729.5	4.1
O24_3	1.8	-12	14.5	116	170	2142	1318	614	428	48	197	27.9	729.5	4.1
O24_4	1.8	-12	14.5	116	170	2142	1318	614	428	48	197	27.9	729.5	4.1
O24_5	1.8	-12	14.5	116	170	2142	1318	614	428	48	197	27.9	729.5	4.1
O24_6	1.8	-12	14.5	116	170	2142	1318	614	428	48	197	27.9	729.5	4.1
O25_1	1.8	-12	14.5	116	170	2142	1318	614	428	48	197	27.9	729.5	4.1
O25_2	1.8	-12	14.5	116	170	2142	1318	614	428	48	197	27.9	729.5	4.1
O25_3	1.8	-12	14.5	116	170	2142	1318	614	428	48	197	27.9	729.5	4.1
O25_4	1.8	-12	14.5	116	170	2142	1318	614	428	48	197	27.9	729.5	4.1
O25_5	1.8	-12	14.5	116	170	2142	1318	614	428	48	197	27.9	729.5	4.1
O25_6	1.8	-12	14.5	116	170	2142	1318	614	428	48	197	27.9	729.5	4.1
O26_1	1.8	-12	14.5	116	170	2142	1318	614	428	48	197	27.9	729.5	4.1
O26_2	1.8	-12	14.5	116	170	2142	1318	614	428	48	197	27.9	729.5	4.1
O26_3	1.8	-12	14.5	116	170	2142	1318	614	428	48	197	27.9	729.5	4.1
O26_4	1.8	-12	14.5	116	170	2142	1318	614	428	48	197	27.9	729.5	4.1
O26_5	1.8	-12	14.5	116	170	2142	1318	614	428	48	197	27.9	729.5	4.1
O26_6	1.8	-12	14.5	116	170	2142	1318	614	428	48	197	27.9	729.5	4.1
O45_1	1.4	-12.2	14.2	117	164	2043	1251	572	447	49	207	27.6	710.9	4.1
O45_2	1.4	-12.2	14.2	117	164	2043	1251	572	447	49	207	27.6	710.9	4.1
O45_3	1.4	-12.2	14.2	117	164	2043	1251	572	447	49	207	27.6	710.9	4.1
O45_4	1.4	-12.2	14.2	117	164	2043	1251	572	447	49	207	27.6	710.9	4.1
O45_5	1.4	-12.2	14.2	117	164	2043	1251	572	447	49	207	27.6	710.9	4.1
O45_6	1.4	-12.2	14.2	117	164	2043	1251	572	447	49	207	27.6	710.9	4.1
O46_1	1.4	-12.2	14.2	117	164	2043	1251	572	447	49	207	27.6	710.9	4.1
O46_2	1.4	-12.2	14.2	117	164	2043	1251	572	447	49	207	27.6	710.9	4.1
O46_3	1.4	-12.2	14.2	117	164	2043	1251	572	447	49	207	27.6	710.9	4.1
O46_4	1.4	-12.2	14.2	117	164	2043	1251	572	447	49	207	27.6	710.9	4.1
O46_5	1.4	-12.2	14.2	117	164	2043	1251	572	447	49	207	27.6	710.9	4.1
O46_6	1.4	-12.2	14.2	117	164	2043	1251	572	447	49	207	27.6	710.9	4.1
PRA_1	0.9	-12.8	13.7	117	167	2006	1199	522	418	65	171	27.9	739.4	2.3
PRA_2	0.9	-12.8	13.7	117	167	2006	1199	522	418	65	171	27.9	739.4	2.3
PRA_3	0.9	-12.8	13.7	117	167	2006	1199	522	418	65	171	27.9	739.4	2.3
PRA_4	0.9	-12.8	13.7	117	167	2006	1199	522	418	65	171	27.9	739.4	2.3
PRA_5	0.9	-12.8	13.7	117	167	2006	1199	522	418	65	171	27.9	739.4	2.3
PRA_6	0.9	-12.8	13.7	117	167	2006	1199	522	418	65	171	27.9	739.4	2.3
PRB_1	0.9	-12.8	13.7	117	167	2006	1199	522	418	65	171	27.9	739.4	2.3
PRB_2	0.9	-12.8	13.7	117	167	2006	1199	522	418	65	171	27.9	739.4	2.3
PRB_3	0.9	-12.8	13.7	117	167	2006	1199	522	418	65	171	27.9	739.4	2.3
PRB_4	0.9	-12.8	13.7	117	167	2006	1199	522	418	65	171	27.9	739.4	2.3
PRB_5	0.9	-12.8	13.7	117	167	2006	1199	522	418	65	171	27.9	739.4	2.3
PRB_6	0.9	-12.8	13.7	117	167	2006	1199	522	418	65	171	27.9	739.4	2.3
RCA_1	3.8	-7.2	14.5	119	186	2243	1345	595	510	56	251	29	734.2	17
RCA_2	3.8	-7.2	14.5	119	186	2243	1345	595	510	56	251	29	734.2	17
RCA_3	3.8	-7.2	14.5	119	186	2243	1345	595	510	56	251	29	734.2	17
RCA_4	3.8	-7.2	14.5	119	186	2243	1345	595	510	56	251	29	734.2	17
RCA_5	3.8	-7.2	14.5	119	186	2243	1345	595	510	56	251	29	734.2	17
RCA_6	3.8	-7.2	14.5	119	186	2243	1345	595	510	56	251	29	734.2	17
RCB_1	3.5	-7.3	14.1	121	180	2138	1271	552	539	59	265	28.8	705.9	17
RCB_2	3.5	-7.3	14.1	121	180	2138	1271	552	539	59	265	28.8	705.9	17
RCB_3	3.5	-7.3	14.1	121	180	2138	1271	552	539	59	265	28.8	705.9	17
RCB_4	3.5	-7.3	14.1	121	180	2138	1271	552	539	59	265	28.8	705.9	17
RCB_5	3.5	-7.3	14.1	121	180	2138	1271	552	539	59	265	28.8	705.9	17
RCB_6	3.5	-7.3	14.1	121	180	2138	1271	552	539	59	265	28.8	705.9	17
RCC_1	3.8	-7.2	14.5	119	186	2243	1345	595	510	56	251	29	734.2	17
RCC_2	3.8	-7.2	14.5	119	186	2243	1345	595	510	56	251	29	734.2	17
RCC_3	3.8	-7.2	14.5	119	186	2243	1345	595	510	56	251	29	734.2	17
RCC_4	3.8	-7.2	14.5	119	186	2243	1345	595	510	56	251	29	734.2	17
RCC_5	3.8	-7.2	14.5	119	186	2243	1345	595	510	56	251	29	734.2	17
RCC_6	3.8	-7.2	14.5	119	186	2243	1345	595	510	56	251	29	734.2	17
SLA_1	2.1	-10.9	14.3	112	171	2092	1263	562	428	50	201	29.5	729.5	17
SLA_2	2.1	-10.9	14.3	112	171	2092	1263	562	428	50	201	29.5	729.5	17
SLA_3	2.1	-10.9	14.3	112	171	2092	1263	562	428	50	201	29.5	729.5	17
SLA_4	2.1	-10.9	14.3	112	171	2092	1263	562	428	50	201	29.5	729.5	17
SLA_5	2.1	-10.9	14.3	112	171	2092	1263	562	428	50	201	29.5	729.5	17
SLA_6	2.1	-10.9	14.3	112	171	2092	1263	562	428	50	201	29.5	729.5	17
SLB_1	2.2	-10.8	14.2	114	171	2098	1266	560	427	50	200	30.4	731.7	17
SLB_2	2.2	-10.8	14.2	114	171	2098	1266	560	427	50	200	30.4	731.7	17
SLB_3	2.2	-10.8	14.2	114	171	2098	1266	560	427	50	200	30.4	731.7	17
SLB_4	2.2	-10.8	14.2	114	171	2098	1266	560	427	50	200	30.4	731.7	17
SLB_5	2.2	-10.8	14.2	114	171	2098	1266	560	427	50	200	30.4	731.7	17
SLB_6	2.2	-10.8	14.2	114	171	2098	1266	560	427	50	200	30.4	731.7	17
